# Supplementary material for: Optimization of Giant Unilamellar Vesicle Electroformation for Phosphatidylcholine/Sphingomyelin/Cholesterol Ternary Mixtures
Source: Membranes (Basel). 2022 May 16;12(5):525. doi: 10.3390/membranes12050525 (PMC9144572; doi:10.3390/membranes12050525)
Supplement: Supplementary file 1 [file membranes-12-00525-s001.zip]

Archive with 1 entries (1 files):
- membranes-1692107-supplementary.pdf
